# Supplementary material for: Extracts from Environmental Strains of Pseudomonas spp. Effectively Control Fungal Plant Diseases
Source: Plants (Basel). 2022 Feb 5;11(3):436. doi: 10.3390/plants11030436 (PMC8840005; doi:10.3390/plants11030436)
Supplement: Supplementary file 1 [file plants-11-00436-s001.zip]

Archive with 1 entries (1 files):
- plants-1582685-supplementary.pdf
